# Supplementary material for: Data augmentation-assisted deep learning of hand-drawn partially colored sketches for visual search
Source: PLoS One. 2017 Aug 31;12(8):e0183838. doi: 10.1371/journal.pone.0183838 (PMC5578632; doi:10.1371/journal.pone.0183838)
Supplement: S1 File — (ZIP) [file pone.0183838.s001.zip]

Archive with 6 entries (6 files):
- plot_fig7.py
- plot_fig9.py
- plot_fig10.py
- Fig7.csv
- Fig9.csv
- Fig10.csv
