# Supplementary material for: Data augmentation-assisted deep learning of hand-drawn partially colored sketches for visual search
Source: PLoS One. 2017 Aug 31;12(8):e0183838. doi: 10.1371/journal.pone.0183838 (PMC5578632; doi:10.1371/journal.pone.0183838)
Supplement: S1 File — (ZIP) [file pone.0183838.s001.zip › plot_fig10.py]

# Read image names from a csv file and plot them in a grid
import cv2
import matplotlib.pyplot as plt
import pandas as pd
import matplotlib.pyplot as plt
import os
import numpy as np


img_names = pd.read_csv('Fig10.csv', header=None).values.tolist()
img_dir = 'Data1/'
queries = os.listdir('Fig10queries')

plt.figure(figsize=(12, 8))

r = len(img_names) # number of rows
c = len(img_names[0]) + 1 # number of columns (+1 for query image)

for i in range(len(img_names)):
    # Display query image
    query_img = cv2.imread('Fig10queries/' + queries[i])
    query_img = cv2.cvtColor(query_img, cv2.COLOR_BGR2RGB)
    plt.subplot(r, c, i * c + 1)
    if i == 0:
        plt.title('Query Image')
    plt.imshow(query_img)
    plt.axis('off')
    # Display retrieved images
    for j in range(len(img_names[i])):
        img = cv2.imread(img_dir + img_names[i][j])
        img = cv2.cvtColor(img, cv2.COLOR_BGR2RGB)
        plt.subplot(r, c, i * c + j + 2)
        if i == 0:
            plt.title(f'Rank {j+1}')
        plt.imshow(img)
        plt.axis('off')

plt.tight_layout()
plt.savefig('Fig10.png', dpi=300)
plt.show()
plt.close()
