# Supplementary material for: Data augmentation-assisted deep learning of hand-drawn partially colored sketches for visual search
Source: PLoS One. 2017 Aug 31;12(8):e0183838. doi: 10.1371/journal.pone.0183838 (PMC5578632; doi:10.1371/journal.pone.0183838)
Supplement: S1 File — (ZIP) [file pone.0183838.s001.zip › Fig7.csv]

27_5_2.jpg	38_84_1.jpg	38_104_1.jpg	30_34_2.jpg	13_23_1.jpg	13_31_1.jpg	15_29_2.jpg	13_12_1.jpg	13_16_1.jpg	13_1_2.jpg
38_84_1.jpg	30_34_2.jpg	15_29_2.jpg	38_104_1.jpg	13_23_1.jpg	13_31_1.jpg	27_5_2.jpg	38_75_2.jpg	13_16_1.jpg	15_29_1.jpg
38_84_1.jpg	27_5_2.jpg	38_17_3.jpg	13_23_1.jpg	13_31_1.jpg	38_56_2.jpg	38_17_2.jpg	38_116_1.jpg	38_86_1.jpg	40_99_1.jpg
38_86_1.jpg	38_86_2.jpg	38_118_1.jpg	38_53_2.jpg	38_84_1.jpg	38_50_2.jpg	38_17_2.jpg	38_116_1.jpg	38_94_2.jpg	38_17_3.jpg
