# Supplementary material for: Data augmentation-assisted deep learning of hand-drawn partially colored sketches for visual search
Source: PLoS One. 2017 Aug 31;12(8):e0183838. doi: 10.1371/journal.pone.0183838 (PMC5578632; doi:10.1371/journal.pone.0183838)
Supplement: S1 File — (ZIP) [file pone.0183838.s001.zip › Fig9.csv]

2_29_1.jpg	2_29_3.jpg	2_32_1.jpg	2_29_2.jpg	2_32_2.jpg	2_36_2.jpg	2_36_1.jpg	2_34_2.jpg	2_6_1.jpg	2_27_2.jpg
16_23_2.jpg	21_16_1.jpg	16_9_1.jpg	21_6_2.jpg	16_20_2.jpg	21_20_2.jpg	21_36_1.jpg	21_17_2.jpg	21_9_1.jpg	21_23_2.jpg
35_91_2.jpg	35_35_1.jpg	35_95_2.jpg	35_160_1.jpg	35_75_2.jpg	35_230_2.jpg	35_200_3.jpg	35_91_3.jpg	35_195_2.jpg	35_144_2.jpg
31_3_3.jpg	31_3_1.jpg	31_8_2.jpg	31_36_2.jpg	31_29_2.jpg	31_29_1.jpg	31_25_1.jpg	9_9_3.jpg	31_27_1.jpg	9_1_4.jpg
27_10_1.jpg	27_21_2.jpg	27_21_1.jpg	27_25_1.jpg	27_5_2.jpg	18_12_1.jpg	27_25_4.jpg	27_13_1.jpg	27_25_2.jpg	22_16_1.jpg
34_1_1.jpg	34_21_1.jpg	34_23_1.jpg	38_36_2.jpg	35_80_3.jpg	20_29_1.jpg	34_18_1.jpg	34_38_1.jpg	34_14_2.jpg	34_12_1.jpg
