# Supplementary material for: Data augmentation-assisted deep learning of hand-drawn partially colored sketches for visual search
Source: PLoS One. 2017 Aug 31;12(8):e0183838. doi: 10.1371/journal.pone.0183838 (PMC5578632; doi:10.1371/journal.pone.0183838)
Supplement: S1 File — (ZIP) [file pone.0183838.s001.zip › Fig10.csv]

tote_0.jpg	tote_127.jpg	tennis_racquet_34.jpg	tote_28.jpg	tote_25.jpg	teapot_65.jpg	tennis_racquet_37.jpg	tote_106.jpg	tennis_racquet_47.jpg	teapot_47.jpg
street_lamp_135.jpg	tote_0.jpg	street_lamp_12.jpg	street_lamp_104.jpg	street_lamp_13.jpg	tote_33.jpg	street_lamp_118.jpg	teapot_65.jpg	toy_doll_64.jpg	telephone_13.jpg
toy_doll_106.jpg	street_lamp_135.jpg	toy_doll_63.jpg	street_lamp_118.jpg	toy_doll_119.jpg	toy_doll_123.jpg	toy_doll_64.jpg	tennis_racquet_26.jpg	toy_plane_66.jpg	toy_plane_17.jpg
teapot_47.jpg	tennis_racquet_26.jpg	teapot_76.jpg	telephone_13.jpg	teapot_66.jpg	teapot_19.jpg	tennis_racquet_138.jpg	tennis_racquet_37.jpg	teapot_70.jpg	tennis_racquet_103.jpg
studio_monitor_17.jpg	telephone_13.jpg	studio_monitor_19.jpg	studio_monitor_40.jpg	studio_monitor_37.jpg	studio_monitor_34.jpg	studio_monitor_100.jpg	studio_monitor_73.jpg	toy_bear_29.jpg	studio_monitor_47.jpg
