# Supplementary material for: Data augmentation-assisted deep learning of hand-drawn partially colored sketches for visual search
Source: PLoS One. 2017 Aug 31;12(8):e0183838. doi: 10.1371/journal.pone.0183838 (PMC5578632; doi:10.1371/journal.pone.0183838)
Supplement: S2 File — (ZIP) [file pone.0183838.s002.zip]

Archive with 14 entries (13 files):
- Fig8/
- Fig8/plot_res.m
- Fig8/retrieval_accuracy.csv
- Fig8/shading-0.csv
- Fig8/shading-10.csv
- Fig8/shading-15.csv
- Fig8/shading-20.csv
- Fig8/shading-25.csv
- Fig8/shading-30.csv
- Fig8/shading-35.csv
- Fig8/shading-40.csv
- Fig8/shading-45.csv
- Fig8/shading-5.csv
- Fig8/shading-50.csv
