# Supplementary material for: Data augmentation-assisted deep learning of hand-drawn partially colored sketches for visual search
Source: PLoS One. 2017 Aug 31;12(8):e0183838. doi: 10.1371/journal.pone.0183838 (PMC5578632; doi:10.1371/journal.pone.0183838)
Supplement: S2 File — (ZIP) [file pone.0183838.s002.zip › Fig8/plot_res.m]

% Code to plot retrieval accuracy for various shading levels

avgs = [];
ret_acc = [];

% Accumulate results over all individual queries
for f = 0:5:50 
    fileName = sprintf('shading-%d.csv', f);
    
    T = readtable(fileName, 'ReadVariableNames', false);
    data = T{:, 2:end}; 
    rowSums = sum(data, 2);
    avg = mean(rowSums);
    avgs = [avgs; avg]; % Append vertically
    ret_acc = [ret_acc; (avg/25)*100]; % Append vertically
end

% Plot 
figure('Position', [100, 100, 600, 600]); 
plot(0:5:50, ret_acc, 'o-', 'Color', 'b'); 
xlabel('Shading');
ylabel('Retrieval Accuracy');
xlim([-5, 55]);
ylim([30, 85]);
xticks(0:5:50); 
title('Retrieval Accuracy at different shading levels');
grid on; 
