# Supplementary material for: Data augmentation-assisted deep learning of hand-drawn partially colored sketches for visual search
Source: PLoS One. 2017 Aug 31;12(8):e0183838. doi: 10.1371/journal.pone.0183838 (PMC5578632; doi:10.1371/journal.pone.0183838)
Supplement: S2 File — (ZIP) [file pone.0183838.s002.zip › Fig8/retrieval_accuracy.csv]

Shading	Retrieval Accuracy
0	36.0
5	48.24
10	56.39999999999999
15	68.48
20	73.44
25	76.08
30	78.16
35	79.04
40	79.44
45	80.08
50	80.32
