# Supplementary material for: Data augmentation-assisted deep learning of hand-drawn partially colored sketches for visual search
Source: PLoS One. 2017 Aug 31;12(8):e0183838. doi: 10.1371/journal.pone.0183838 (PMC5578632; doi:10.1371/journal.pone.0183838)
Supplement: S2 File — (ZIP) [file pone.0183838.s002.zip › Fig8/shading-0.csv]

Img	R1	R2	R3	R4	R5	R6	R7	R8	R9	R10	R11	R12	R13	R14	R15	R16	R17	R18	R19	R20	R21	R22	R23	R24	R25
1	1	0	1	1	1	1	1	0	1	0	0	0	0	1	0	1	0	0	0	0	0	0	1	1	0
2	0	0	1	1	1	0	1	1	0	0	0	0	1	0	0	0	1	1	1	0	1	1	1	0	0
3	0	0	1	0	1	0	1	1	0	1	0	1	0	1	0	0	1	0	0	0	0	1	0	1	1
4	0	0	0	1	1	0	0	1	1	1	0	0	0	0	0	1	0	0	1	0	0	1	1	1	0
5	1	0	0	0	1	1	0	1	0	1	1	0	1	0	0	1	0	0	1	0	0	0	0	1	0
6	0	0	1	1	0	1	0	1	1	0	0	0	0	1	0	1	0	0	0	0	0	0	1	0	1
7	0	0	0	1	0	0	0	1	0	0	0	0	1	1	0	0	0	1	1	0	0	1	0	1	0
8	0	1	1	0	0	0	0	0	0	0	1	1	1	0	0	0	1	1	1	0	0	0	0	0	1
9	1	0	0	0	0	0	1	0	0	0	1	0	0	0	0	0	0	0	0	1	1	0	0	0	0
10	0	1	1	0	1	0	0	0	0	1	0	0	0	0	1	0	0	0	0	1	1	0	0	0	1
11	0	1	0	1	0	1	0	0	0	0	1	0	1	1	0	1	0	0	1	1	0	1	0	0	0
12	1	1	0	1	0	0	0	1	0	1	0	0	0	0	0	0	0	1	0	1	1	0	1	1	0
13	0	1	1	1	1	0	0	1	0	0	0	0	1	0	1	0	0	1	1	0	0	0	0	1	0
14	0	0	1	0	0	1	0	0	1	0	1	0	0	0	1	0	0	1	0	1	0	0	0	0	0
15	0	0	0	0	0	0	0	1	0	0	0	1	1	0	1	0	0	0	0	0	0	1	1	1	0
16	1	0	0	0	0	0	0	0	0	1	0	1	1	0	0	0	0	0	0	0	0	0	0	0	0
17	0	1	1	1	0	1	0	1	0	0	1	1	0	0	0	1	0	0	1	0	1	1	0	1	0
18	0	1	1	1	0	0	0	0	0	0	0	0	1	0	0	1	0	0	0	0	0	0	0	0	1
19	1	1	0	1	0	0	0	1	1	1	0	0	0	0	1	1	0	0	0	1	1	1	1	0	1
20	0	0	0	1	1	0	1	0	0	1	0	0	0	0	0	0	1	0	0	0	0	1	0	0	1
21	1	1	1	0	0	1	0	1	1	1	0	0	1	0	0	1	0	1	0	1	1	1	0	0	0
22	0	0	1	1	0	0	1	1	0	1	1	0	0	0	1	0	1	0	0	0	0	0	0	1	0
23	1	0	1	1	0	0	1	1	0	0	0	1	1	0	1	0	0	0	1	0	1	0	0	0	1
24	1	0	0	1	1	0	0	0	1	0	0	1	1	0	0	1	1	0	0	0	0	0	1	1	1
25	0	0	0	0	1	0	0	1	1	1	1	0	1	0	0	1	0	0	0	0	1	0	1	0	0
26	0	1	0	1	0	1	1	1	0	1	0	0	0	0	0	0	1	0	0	0	0	0	1	1	0
27	0	0	1	0	1	0	1	0	0	1	0	0	0	0	0	0	0	0	1	0	1	1	0	0	1
28	0	1	0	1	1	0	1	0	0	1	1	0	0	0	0	0	0	0	0	1	0	1	1	0	0
29	0	1	1	0	0	0	1	0	1	0	0	0	0	1	0	0	0	0	0	0	0	1	0	0	0
30	1	1	1	1	0	0	1	0	0	1	1	1	0	0	0	0	0	0	1	1	0	1	1	0	1
31	1	0	1	0	0	1	0	0	1	1	0	1	1	0	1	0	1	0	0	0	1	0	1	0	1
32	0	1	0	0	0	1	0	0	0	0	0	0	0	1	1	0	0	0	0	1	1	0	1	0	0
33	0	0	0	0	0	0	0	0	0	1	0	0	0	1	0	0	0	0	0	0	0	0	1	1	1
34	0	0	1	1	0	0	0	0	0	0	0	0	0	0	1	0	1	0	1	0	0	1	1	1	0
35	1	0	0	1	0	0	1	0	1	1	0	0	1	0	0	0	0	0	1	0	1	0	0	1	1
36	0	0	0	0	0	0	0	0	1	1	1	1	0	0	0	0	0	0	0	0	0	1	0	0	1
37	0	1	1	0	1	1	1	0	0	0	0	0	0	1	1	1	0	1	0	1	0	0	0	0	0
38	0	0	0	0	1	1	0	0	0	0	1	0	1	1	0	0	0	1	1	0	1	1	0	1	0
39	0	1	1	0	1	0	0	0	1	0	1	0	0	0	0	0	0	1	0	1	0	0	1	0	0
40	0	1	0	0	0	0	0	1	0	0	0	0	1	0	0	1	1	0	0	0	1	1	0	0	1
41	1	0	0	1	0	0	1	0	0	1	0	1	0	0	0	1	1	0	1	1	1	1	1	0	0
42	0	0	1	1	1	0	1	0	0	0	1	0	0	0	0	0	0	1	1	0	1	1	1	1	0
43	0	0	0	1	0	0	1	0	0	0	0	0	0	0	1	0	0	0	0	0	0	0	0	0	1
44	1	0	0	0	0	1	0	0	1	0	0	1	0	0	1	0	0	0	1	1	0	1	0	0	0
45	0	0	0	0	0	1	1	0	0	0	0	1	0	1	0	1	0	0	0	0	0	1	0	1	0
46	0	1	1	0	0	0	0	1	1	0	0	0	1	0	0	0	0	0	0	0	0	0	0	0	0
47	0	0	0	1	1	0	0	0	1	0	1	0	1	0	1	0	1	0	1	0	0	0	0	1	0
48	1	1	0	0	0	0	0	1	0	0	0	0	0	1	1	0	0	1	0	1	1	0	1	0	1
49	0	0	1	1	0	1	0	1	1	0	0	0	0	0	0	1	1	1	0	0	0	1	0	0	0
50	0	0	1	0	1	1	1	0	0	0	1	1	1	1	0	0	0	1	0	1	1	1	1	1	0
