# Supplementary material for: Data augmentation-assisted deep learning of hand-drawn partially colored sketches for visual search
Source: PLoS One. 2017 Aug 31;12(8):e0183838. doi: 10.1371/journal.pone.0183838 (PMC5578632; doi:10.1371/journal.pone.0183838)
Supplement: S2 File — (ZIP) [file pone.0183838.s002.zip › Fig8/shading-10.csv]

Img	R1	R2	R3	R4	R5	R6	R7	R8	R9	R10	R11	R12	R13	R14	R15	R16	R17	R18	R19	R20	R21	R22	R23	R24	R25
1	1	0	1	1	1	1	1	1	1	0	1	1	0	1	0	1	1	0	0	1	0	0	1	1	1
2	1	1	1	1	1	0	1	1	0	1	1	0	1	0	0	0	1	1	1	0	1	1	1	0	0
3	1	1	1	0	1	1	1	1	0	1	0	1	0	1	0	0	1	0	0	0	0	1	0	1	1
4	0	1	1	1	1	0	1	1	1	1	0	1	0	0	0	1	0	0	1	0	0	1	1	1	0
5	1	1	0	0	1	1	1	1	1	1	1	0	1	1	0	0	1	0	1	0	1	0	1	1	0
6	1	0	1	1	0	1	1	1	1	0	0	1	1	1	0	1	0	1	1	1	0	1	1	0	1
7	1	1	0	1	1	0	1	1	0	1	0	0	1	1	1	0	0	1	1	1	0	1	1	1	0
8	1	1	1	0	1	0	0	1	1	0	1	1	1	0	0	1	1	1	1	0	1	1	0	0	1
9	1	0	1	1	0	1	1	1	1	0	1	0	0	1	0	0	0	0	0	1	1	0	1	0	0
10	1	1	1	0	1	0	0	1	0	1	0	1	1	0	1	0	0	1	0	1	1	0	1	1	1
11	0	1	1	1	0	1	1	0	0	0	1	0	0	1	1	0	1	0	1	1	0	1	0	0	0
12	1	1	1	1	0	0	1	1	1	1	0	0	0	0	0	0	0	1	0	1	1	0	1	1	1
13	1	1	1	1	1	1	0	1	0	0	1	1	1	0	1	0	0	1	1	0	0	0	0	1	0
14	1	0	1	0	0	1	1	1	1	0	1	1	0	1	1	0	1	1	0	1	0	1	1	0	0
15	0	1	0	1	1	0	1	1	0	1	1	1	1	0	1	1	1	1	1	0	0	1	1	1	1
16	1	1	0	0	0	1	0	0	1	1	0	1	1	0	0	1	0	1	1	1	1	1	1	1	0
17	0	0	1	1	0	1	1	1	0	1	1	1	0	0	0	1	0	0	1	0	1	1	0	1	0
18	1	1	1	1	0	0	1	1	1	1	0	0	1	1	0	1	0	1	0	0	0	0	0	0	1
19	1	1	1	1	0	1	0	1	1	1	0	1	1	1	1	1	0	1	0	1	1	1	1	0	1
20	1	1	1	1	1	1	1	0	0	1	0	0	0	1	0	0	0	0	0	0	0	1	0	1	1
21	1	1	1	0	0	1	0	1	1	1	0	0	1	1	1	1	0	1	0	1	1	1	0	0	0
22	1	1	1	1	0	1	1	1	1	0	1	0	0	1	1	0	1	1	0	0	0	0	0	1	0
23	1	0	1	1	0	0	1	1	0	0	0	1	1	0	1	1	0	0	1	0	1	0	0	0	1
24	1	0	1	1	1	0	0	0	1	0	0	1	1	0	0	1	1	1	0	0	0	0	1	1	1
25	1	1	0	0	1	1	0	1	1	1	1	0	1	0	0	1	0	0	0	0	1	0	1	0	0
26	0	1	0	1	0	1	1	1	0	1	0	0	0	0	1	0	1	1	0	0	0	0	1	1	0
27	1	0	1	0	1	0	1	1	1	1	0	0	1	0	1	0	0	1	1	0	1	1	0	0	1
28	0	1	0	1	1	1	1	0	0	1	1	0	1	1	1	0	1	1	1	1	0	1	1	0	0
29	1	1	1	0	1	1	1	1	1	0	1	1	1	1	1	1	0	1	1	0	0	1	0	0	0
30	1	1	1	1	1	0	1	0	0	1	1	1	0	0	0	0	0	1	1	1	0	1	1	0	1
31	1	0	1	0	1	1	0	1	1	1	0	1	1	0	1	0	1	0	0	1	1	0	1	1	1
32	0	1	0	1	0	1	1	1	0	1	1	1	0	1	1	1	0	1	0	1	1	0	1	0	0
33	1	1	1	0	1	0	0	1	1	1	0	0	1	0	0	0	0	0	0	0	0	0	1	1	1
34	1	0	1	1	1	0	1	1	1	0	1	0	1	0	1	0	1	0	1	0	0	1	1	1	0
35	1	1	1	1	0	0	1	0	1	1	1	0	1	0	0	1	1	0	1	0	1	0	1	1	1
36	0	1	1	0	1	1	0	1	1	1	1	1	0	0	0	0	0	0	0	0	0	1	0	0	1
37	1	1	1	1	1	1	1	0	1	1	1	1	0	1	1	1	1	0	1	1	1	1	0	0	1
38	1	0	1	0	1	1	0	0	0	0	1	0	1	1	0	0	0	1	1	0	1	1	0	1	0
39	0	1	1	0	1	0	1	1	1	0	1	1	0	1	0	1	1	1	1	1	0	0	1	1	0
40	1	1	0	0	0	1	0	1	0	0	0	0	1	0	0	1	1	0	0	0	1	1	0	0	1
41	1	0	0	1	0	0	1	0	0	1	0	1	0	0	0	1	1	0	1	1	1	1	1	0	0
42	1	0	1	1	1	0	1	0	0	0	1	0	0	0	0	0	0	1	1	0	1	1	1	1	0
43	1	1	0	1	0	1	1	0	0	0	0	1	1	0	1	1	0	0	0	1	1	1	1	0	1
44	1	1	0	0	1	1	0	0	1	0	0	1	0	0	1	0	0	0	1	1	0	1	0	0	0
45	1	0	0	1	0	1	1	0	1	1	0	1	0	1	0	1	0	0	1	0	0	1	0	1	0
46	1	1	1	0	0	0	0	1	1	1	1	0	1	0	0	0	0	1	0	1	1	0	0	0	0
47	1	0	1	1	1	0	0	1	1	0	1	0	1	0	1	0	1	0	1	0	0	0	0	1	0
48	1	1	0	0	1	1	0	1	0	0	0	0	0	1	1	0	0	1	0	1	1	0	1	0	1
49	1	1	1	1	0	1	0	1	1	0	1	1	0	0	0	1	1	1	0	0	0	1	0	0	0
50	1	1	1	0	1	1	1	0	1	1	0	1	1	1	0	1	1	1	0	1	1	1	0	1	0
